# Supplementary material for: Defining Mechanistic Links Between the Non-Coding Variant rs17673553 in CLEC16A and Lupus Susceptibility
Source: Int J Mol Sci. 2025 Jan 1;26(1):314. doi: 10.3390/ijms26010314 (PMC11720054; doi:10.3390/ijms26010314)
Supplement: Supplementary file 1 [file ijms-26-00314-s001.zip]

Archive with 2 entries (2 files):
- ijms-3359470-supplementary.xlsx
- Supplementary Figures.pdf
