# Supplementary material for: Defining Mechanistic Links Between the Non-Coding Variant rs17673553 in CLEC16A and Lupus Susceptibility
Source: Int J Mol Sci. 2025 Jan 1;26(1):314. doi: 10.3390/ijms26010314 (PMC11720054; doi:10.3390/ijms26010314)
Supplement: Supplementary file 1 [file ijms-26-00314-s001.zip › ijms-3359470-supplementary.xlsx]

## Sheet: ST1
Supplementary Table 1. Reported SNPs associated with SLE (marked yellow). LD SNPs around rs35032408. LD: Linkage disequilibrium, SNPs: Single nucleotide polymorphisms.
CHR	BP_hg19	Alleles(Ref/Alt)	RS_Number	EffectAllele	Population_1st Association	Reported_P	OR	Reported_Gene	Reference	PMID	Cases	Controls	Total_Samples	Replicated	CADD_Score	PredictSNP2
16	11174365	(G/A)	rs9652601	G	EUR	7.42e-17	1.21	CIITA SOCS1	Bentham et al 2015	26502338	7219	15991	23210	yes	0.479	Neutral
16	11174652	(G/A)	rs2041670	T	EUR	2.14e-16	0.85	CLEC16A1	Langefeld et al 2017	28714469	11590	15984	27574	no	0.104	Neutral
16	11177801	(A/G)	rs7200786	A	EUR	2.35e-08	1.15	CIITA SOCS1	Bentham et al 2015	26502338	7219	15991	23210	yes	1.27	Neutral
16	11189888	(T/C)	rs12599402	A	EAS	1.34e-08	0.81	CLEC16A	Zhang et al., 2011	20805369	2690	7135	9825	yes	5.68	Neutral
16	11213021	(T/A)	rs35441874												5.72	Neutral
16	11215035	(A/G)	rs34306440												3.46	Neutral
16	11215424	(T/G)	rs35032408	G	EAS	2.84e-08	0.69	CLEC16A	Sun et al 2016	26808113	4492	12675	17167	yes	2.12	Neutral
16	11230703	(T/C)	rs7203459												6.09	Neutral
16	11241806	(G/A)	rs62026379												15	Deleterious
16	11241906	(A/G)	rs17673553												17.4	Deleterious

## Sheet: ST2
Supplementary Table 2. The PICS algorithm derived most likely causal SNPs given the observed association signal at rs17673553
Req	Index_SNP	Linked_SNP	Linked_position_hg38 (hg19)	Linked_RefAlt	Consequence	eQTL Gene	Dprime	Rsquare	Phase	PICS Prob
1	rs17673553	rs17673553	16:11148049 (16:11241906)	A:G	intron_variant	NA	1	1	N,N	0.3152
1	rs17673553	rs62026379	16:11147949 (16:11241806)	G:A	intron_variant	NA	1	0.9731	A,G	0.1214
1	rs17673553	rs34720006	16:11149598 (16:11243455)	C:A	intron_variant	NA	1	0.9542	A,C	0.0883
1	rs17673553	rs62026376	16:11134855 (16:11228712)	C:T	intron_variant	NA	0.987	0.9509	A,C	0.0841
1	rs17673553	rs12919828	16:11132922 (16:11226779)	A:G	intron_variant	NA	0.9713	0.9434	A,A	0.0753
1	rs17673553	rs12919732	16:11141266 (16:11235123)	A:G	intron_variant	NA	0.9919	0.933	A,A	0.0652
1	rs17673553	rs35441874	16:11119164 (16:11213021)	T:A	intron_variant	NA	0.9695	0.9194	A,T	0.0544
1	rs17673553	rs36045143	16:11131109 (16:11224966)	A:G	intron_variant	NA	0.9706	0.9181	A,A	0.0534
1	rs17673553	rs34540843	16:11127430 (16:11221287)	A:G	intron_variant	NA	0.9455	0.8897	A,A	0.0374
1	rs17673553	rs12935657	16:11125184 (16:11219041)	G:A	intron_variant	NA	0.9403	0.8535	A,G	0.0241
1	rs17673553	rs11864680	16:11150337 (16:11244194)	T:G	intron_variant	NA	0.9915	0.798	A,T	0.0124
1	rs17673553	rs34306440	16:11121178 (16:11215035)	A:G	intron_variant	NA	0.914	0.7946	A,A	0.0118
1	rs17673553	rs35032408	16:11121567 (16:11215424)	T:G	intron_variant	NA	0.9032	0.7848	A,T	0.0105
1	rs17673553	rs36110069	16:11113960 (16:11207817)	T:G	intron_variant	NA	0.9304	0.7749	A,T	0.0093
1	rs17673553	rs17806056	16:11098642 (16:11192499)	T:A	intron_variant	CLEC16A	0.8781	0.7225	A,T	0.0047
1	rs17673553	rs11642009	16:11089036 (16:11182893)	T:G	intron_variant	NA	0.839	0.6929	A,T	0.0031
1	rs17673553	rs34972832	16:11105081 (16:11198938)	G:A	intron_variant	NA	0.9346	0.6785	A,G	0.0026
1	rs17673553	rs62026377	16:11135271 (16:11229128)	G:T	intron_variant	NA	0.9596	0.6717	A,G	0.0023
1	rs17673553	rs536922138	16:11109169 (16:11203026)	C:CTT	intron_variant	NA	0.9056	0.6654	A,C	0.0021
1	rs17673553	rs7203459	16:11136846 (16:11230703)	T:C	intron_variant	NA	0.9715	0.6619	A,T	0.002
1	rs17673553	rs2241099	16:11131207 (16:11225064)	C:G	intron_variant	NA	0.9487	0.6465	A,C	0.0016
1	rs17673553	rs17806299	16:11106123 (16:11199980)	G:A	intron_variant	NA	0.8784	0.6399	A,G	0.0014
1	rs17673553	rs35472985	16:10959572 (16:11053429)	AG:A	intron_variant	NA	0.8681	0.6125	A,AG	0.0009
1	rs17673553	rs4781035	16:11067321 (16:11161178)	A:G	intron_variant	NA	0.8945	0.6037	G,A	0.0008
1	rs17673553	rs7201845	16:10984481 (16:11078338)	G:A	intron_variant	NA	0.8771	0.6	G,G	0.0008
1	rs17673553	rs17230818	16:11048280 (16:11142137)	T:A	non_coding_transcript_exon_variant	NA	0.7933	0.5986	A,T	0.0007
1	rs17673553	rs71381188	16:11035386 (16:11129243)	G:T	intron_variant	NA	0.8111	0.5969	A,G	0.0007
1	rs17673553	rs35099084	16:11095760 (16:11189617)	C:T	intron_variant	NA	0.8174	0.5908	A,C	0.0006
1	rs17673553	rs36094971	16:10946540 (16:11040397)	C:T	intron_variant	CLEC16A	0.839	0.5902	A,C	0.0006
1	rs17673553	rs12932833	16:11084213 (16:11178070)	C:G	intron_variant	NA	0.8007	0.5838	A,C	0.0006
1	rs17673553	rs36030173	16:10954079 (16:11047936)	G:A	intron_variant	NA	0.8278	0.5828	A,G	0.0006
1	rs17673553	rs34251053	16:11035460 (16:11129317)	G:A	intron_variant	NA	0.7918	0.5816	A,G	0.0005
1	rs17673553	rs35559153	16:11035403 (16:11129260)	G:A	intron_variant	NA	0.7918	0.5816	A,G	0.0005
1	rs17673553	rs17804890	16:11034328 (16:11128185)	C:T	intron_variant	NA	0.7825	0.5766	A,C	0.0005
1	rs17673553	rs71381186	16:11030842 (16:11124699)	G:A	intron_variant	NA	0.7821	0.5751	A,G	0.0005
1	rs17673553	rs12923583	16:11032986 (16:11126843)	G:A	intron_variant	NA	0.7807	0.574	A,G	0.0005
1	rs17673553	rs34443974	16:11085448 (16:11179305)	C:T	intron_variant	NA	0.7942	0.5714	A,C	0.0005
1	rs17673553	rs35434150	16:11034666 (16:11128523)	G:T	intron_variant	NA	0.7689	0.5669	A,G	0.0004
1	rs17673553	rs12444495	16:11076598 (16:11170455)	T:C	intron_variant	NA	0.7688	0.5668	G,T	0.0004
1	rs17673553	rs7184491	16:11076904 (16:11170761)	C:T	intron_variant	NA	0.762	0.5613	G,C	0.0004
1	rs17673553	rs35300161	16:11105075 (16:11198932)	C:T	intron_variant	NA	0.7832	0.5604	A,C	0.0004
1	rs17673553	rs12921922	16:10970464 (16:11064321)	T:C	intron_variant	NA	0.7894	0.5558	A,T	0.0003
1	rs17673553	rs8055968	16:10990846 (16:11084703)	A:G	intron_variant	NA	0.8029	0.5494	G,A	0.0003
1	rs17673553	rs35930090	16:11110536 (16:11204393)	CAA:C	intron_variant	NA	0.7577	0.5451	A,CAA	0.0003
1	rs17673553	rs35498631	16:10980884 (16:11074741)	T:C	intron_variant	NA	0.7581	0.5421	A,T	0.0003
1	rs17673553	rs12923829	16:11103406 (16:11197263)	C:G	intron_variant	NA	0.7486	0.5391	A,C	0.0002
1	rs17673553	rs34083796	16:11054156 (16:11148013)	C:T	intron_variant	NA	0.8017	0.5331	A,C	0.0002
1	rs17673553	16:10948140:T:A	16:10948140 (16:11041997)	T:A	intron_variant	NA	0.751	0.532	A,T	0.0002
1	rs17673553	rs3743976	16:10944967 (16:11038824)	C:T	intron_variant	CLEC16A	0.7585	0.531	A,C	0.0002
1	rs17673553	rs140911876	16:10951386 (16:11045243)	G:GT	intron_variant	NA	0.7441	0.53	A,G	0.0002
1	rs17673553	rs35919309	16:10951504 (16:11045361)	A:G	intron_variant	CLEC16A	0.7427	0.5289	A,A	0.0002
1	rs17673553	rs1035088	16:10954517 (16:11048374)	A:G	intron_variant	NA	0.7469	0.5288	A,A	0.0002
1	rs17673553	rs17229044	16:10969079 (16:11062936)	C:T	intron_variant	CLEC16A	0.7494	0.5262	A,C	0.0002
1	rs17673553	rs34315692	16:10947987 (16:11041844)	G:A	intron_variant	NA	0.7457	0.5245	A,G	0.0002
1	rs17673553	rs12929836	16:10948129 (16:11041986)	G:A	intron_variant	NA	0.7453	0.5231	A,G	0.0002
1	rs17673553	rs34033347	16:10957186 (16:11051043)	A:G	intron_variant	NA	0.7379	0.523	A,A	0.0002
1	rs17673553	rs12923849	16:10968140 (16:11061997)	G:A	intron_variant	NA	0.856	0.5196	A,G	0.0002
1	rs17673553	rs12935412	16:10948128 (16:11041985)	T:C	intron_variant	NA	0.7363	0.5172	A,T	0.0001

## Sheet: ST3
Supplementary Table 3. Off-target prediction with the two sgRNAs using Cas-OFFinder.
	#Bulge type	crRNA	DNA	Chromosome	Position	Direction	Mismatches	Bulge Size
	X	GCACGTTTTAGGGAAGAGAANGG	GCACGTTTTAGGGAAGAGAAAGG	chr16	11147929	-	0	0
	X	ACCTCAGATTCATGATTTCTNGG	ACCTCAGATTCATGATTTCTGGG	chr16	11148095	+	0	0

## Sheet: ST4
Supplementary Table 4. Sequences of Primers and Cloned amplicons
qRT-PCR Primers
Gene Name	Primer Sequence
CLEC16A-5U-F	GAGACCGTGAGACGAGAGAC
CLEC16A-5U-R	AGAGGATGTTCAAGGTCTGC
CLEC16A-3U-F	CAGTGCATAAACCAGCACAG
CLEC16A-3U-R	TACCAACTGGTCAGGAAGGT
CLEC16-Ori-F	TGCTCTGAGAGCACGCAATGGA
CLEC16-Ori-R	CATAGAGGAGGCAGAGCACGAA
CIITA-F	TAGTGATGAGGCTGTGTGCT
CIITA-R	AGAAGTGGTAGAGGCACAGG
DEXI-F	ACGCATCAAAGACGTCGAGC
DEXI-R	TGTGCTGATCCTGTACTACGC
RMI2-F	CAGGGCAGGGTAGTGATG
RMI2-R	TCTACCTCCAGTTCCCACAT
SOCS1-F	TTCGCCCTTAGCGTGAAGATGG
SOCS1-R	TAGTGCTCCAGCAGCTCGAAGA
GATA3-F	ACCACAACCACACTCTGGAGGA
GATA3-R	TCGGTTTCTGGTCTGGATGCCT
ATG5-F	GCAGATGGACAGTTGCACACAC
ATG5-R	GAGGTGTTTCCAACATTGGCTCA
LC3b-F	GAGAAGCAGCTTCCTGTTCTGG
LC3b-R	GTGTCCGTTCACCAACAGGAAG
P62-F	TGTGTAGCGTCTGCGAGGGAAA
P62-R	AGTGTCCGTGTTTCACCTTCCG
USP7-F	GTCACGATGACGACCTGTCTGT
USP-7-R	GTAATCGCTCCACCAACTGCTG
ULK1-F	GCAAGGACTCTTCCTGTGACAC
ULK1-R	CCACTGCACATCAGGCTGTCTG
LC3A-F	GCTACAAGGGTGAGAAGCAGCT
LC3A-R	CTGGTTCACCAGCAGGAAGAAG
mTOR-F	AGCATCGGATGCTTAGGAGTGG
mTOR-R	CAGCCAGTCATCTTTGGAGACC
Sequencing primers
Forward	GGTACCGGTACCTTGATGCAATCCAGACTCAC
Reverse	AAGCTTAAGCTTAATCCACAACACGAACTACTCA
ChIP-qRT-PCR Primers
Forward	TTGATGCAATCCAGACTCAC
Reverse	AATCCACAACACGAACTACTCA
sgRNA Sequences
sgRNA 1	GCACGUUUUAGGGAAGAGAA
sgRNA 2	ACCUCAGAUUCAUGAUUUCT
Cloned Sequences with Risk and Non-Risk allelels
Risk-Allelle-Cloned sequence (281bp)	TTGATGCAATCCAGACTCACCTGGCACCCTTTCTCTTCCCTAAAACGTGC CTTTTTTCCATTTCTTTTTGACTTTGAGAAAAAAACTCTGTTCTTACTGG TAAAATAGCCTCCTGTTTCCTTTTCTTTCCTGTAAATTATGAGATAAGTT TGCATTTCATACCTTTCCAGAAATCTCTGTTGATTGTGGTCTGACCTCAG ATTCATGATTTCTGGGAAAGAAAGAATTAGAATCACTGCTGTGAACATTA GAAGTGCGGTGAGTAGTTCGTGTTGTGGATT
Non-Risk-Allelle-Cloned sequence (281bp)	TTGATGCAATCCAGACTCACCTGGCACCCTTTCTCTTCCCTAAAACGTGC CTTTTTTCCATTTCTTTTTGACTTTGAGAAAAAAACTCTGTTCTTACTGG TAAAATAGCCTCCTGTTTCCTTTTCTTTCCTGTAAATTATGAGATAGGTT TGCATTTCATACCTTTCCAGAAATCTCTGTTGATTGTGGTCTGACCTCAG ATTCATGATTTCTGGGAAAGAAAGAATTAGAATCACTGCTGTGAACATTA GAAGTGCGGTGAGTAGTTCGTGTTGTGGATT
